# Supplementary material for: A ‘resource allocator’ for transcription based on a highly fragmented T7 RNA polymerase
Source: Mol Syst Biol. 2014 Jul 30;10(7):742. doi: 10.15252/msb.20145299 (PMC4299498; doi:10.15252/msb.20145299)
Supplement: Supplementary file 3 — Source Data for Figure 2B [file msb0010-0742-sd3.xlsx]

## Sheet: Figure 2B
Analysis of individual library members									Analysis of insertion sites
Clone	last AA	Frame	Mean	SD		Clone:	The plate & location of the analyzed clone		Frame	last AA	Mean		Frame:	The frame of splitposon insertion (judged by the N-terminal fragment)
1_A01	179	0	2268.25	770.829		last AA:	The last complete amino acid before the splitposon		0	67	777.75
1_A02	302	0	456.5	67.7717		Frame:	The frame of splitposon insertion (judged by the N-terminal fragment)		0	74	617.333		last AA:	The last complete amino acid before the splitposon.
1_A03	179	0	1607.5	158.792					0	160	1351.56		Mean activity (AU):	The mean fluorescence (AU) of all of the clones with the specified insertion site.
1_A04	184	0	692	248.187		Mean:	The mean fluorescence (AU) from four assays		0	161	1736.12
1_A05	74	0	717.75	64.5207		SD:	The standard deviation fluorescence (AU) from four assays		0	163	1314.25
1_A06	179	0	2190.75	173.951					0	164	633.5		Note:	Only the (0) frame insertions from this table are plotted in Fig 2B.
1_A07	596	2	713.5	333.457					0	167	929.25
1_A08	596	2	611.75	127.173		Note:	Blanks for 'last AA' and 'Frame' indicate that there was a double insertion or other error with the clone.		0	169	1063.25
1_A09			539.25	189.709					0	171	669.688
1_A10	179	0	2132.25	561.097					0	172	705.25
1_A11	178	2	488.75	237.998					0	175	780.964
1_A12	67	0	980.25	361.066					0	176	803.875
1_B01	179	0	2067.75	315.293					0	178	572.792
1_B02	596	2	603.5	37.9693					0	179	2488.38
1_B03	175	0	715.5	88.9888					0	184	602.25
1_B04	603	0	686.25	135.805					0	187	280
1_B05	301	0	853	83.5743					0	189	430.875
1_B06	603	0	739.5	354.169					0	206	309.9
1_B07	163	0	1179	321.219					0	301	792.979
1_B08	160	0	1260	440.07					0	302	530.375
1_B09	601	0	1353	330.569					0	564	295.938
1_B10	160	0	1886.25	850.253					0	591	413.688
1_B11	594	1	386.25	194.486					0	592	348.875
1_B12	770	0	599	215.69					0	594	513.75
1_C01	301	0	857.25	196.852					0	595	714
1_C02	765	0	381.5	99.0774					0	597	560.5
1_C03	603	0	422.5	134.456					0	600	230
1_C04	179	0	1634	638.793					0	601	1114.62
1_C05	597	2	704.25	188.876					0	603	466.393
1_C06			591.25	152.742					0	607	335.75
1_C07	595	2	719.75	393.797					0	763	417.75
1_C08	179	0	1799	452.431					0	764	451.333
1_C09	687	2	458.25	110.557					0	765	381.5
1_C10	596	2	710.25	253.349					0	767	700.875
1_C11	179	0	3816.75	291.853					0	768	459.083
1_C12	179	0	2151.5	147.441					0	770	462.375
1_D01	603	0	476.75	266.741					1	182	729.75
1_D02	184	0	584.75	102.422					1	594	386.25
1_D03	164	0	633.5	233.827					1	597	3203.75
1_D04	171	0	835.25	149.876					2	54	482.25
1_D05	607	0	325.25	117.613					2	167	383.25
1_D06	180	2	462	129.738					2	176	441.25
1_D07	178	0	824.25	166.598					2	178	457.083
1_D08	163	0	1438.5	308.889					2	179	711
1_D09	167	0	1136.25	514.553					2	180	517.75
1_D10	161	0	1757.25	784.975					2	182	950.5
1_D11	178	0	649.5	309.555					2	183	820.5
1_D12	603	0	583.5	293.455					2	189	252
1_E01	301	0	782.25	131.748					2	190	282
1_E02	183	2	820.5	149.378					2	226	192
1_E03	171	0	692.75	202.011					2	327	787
1_E04	301	0	823	177.916					2	595	546.125
1_E05	301	0	866.5	189.72					2	596	606.107
1_E06	161	0	1715	298.18					2	597	794.75
1_E07	178	0	617.5	349.401					2	687	422.75
1_E08	768	0	608	112.724					2	688	276.5
1_E09	595	2	565.5	274.377
1_E10	595	0	714	236.594
1_E11	182	1	729.75	156.783
1_E12	178	2	401.25	22.809
1_F01	178	0	543.75	215.153
1_F02	301	0	808.5	69.7639
1_F03			398.5	58.1808
1_F04	182	2	950.5	327.77
1_F05	180	2	573.5	240.015
1_F06	74	0	727.75	312.082
1_F07	302	0	586	168.081
1_F08	301	0	767.25	161.347
1_F09	179	0	5976	899.184
1_F10	175	0	737.25	280.234
1_F11	179	0	2070.5	874.911
1_F12	176	2	441.25	126.374
1_G01	767	0	883.75	331.245
1_G02	767	0	518	105.366
1_G03	179	0	1795.5	325.848
1_G04	163	0	1032	153.175
1_G05	302	0	530.75	141.316
1_G06	169	0	1063.25	672.671
1_G07	179	2	711	424.651
1_G08	172	0	604.75	195.43
1_G09	302	0	496.25	166.362
1_G10	179	0	2731.75	1361.51
1_G11	172	0	762.25	353.178
1_G12	179	0	2263.75	545.056
1_H01	301	0	749.5	141.717
1_H02	327	2	787	263.999
1_H03	301	0	725.25	226.192
1_H04	179	0	2353.25	1439.04
1_H05	301	0	680.5	62.3672
1_H06	176	0	778	322.729
1_H07	597	1	3203.75	789.337
1_H08	178	0	556.75	212.018
1_H09	160	0	1087.75	275.536
1_H10	163	0	1607.5	641.24
1_H11	160	0	1172.25	426.945
1_H12	179	0	2955.5	1202.99
2_A01	175	0	983.25	548.26
2_A02	178	0	819.75	467.705
2_A03	302	0	557	198.012
2_A04	603	0	130.25	12.3119
2_A05	167	0	722.25	146.37
2_A06	301	0	871.5	303.439
2_A07	302	0	441.75	149.89
2_A08	302	0	664.5	239.642
2_A09	603	0	486.75	117.062
2_A10	592	0	387	88.5927
2_A11	564	0	344.5	70.1261
2_A12	597	2	787.5	208.066
2_B01	206	0	351.75	118.5
2_B02	764	0	448.5	220.146
2_B03	74	0	406.5	104.046
2_B04			134.25	15.2616
2_B05	591	0	421.25	129.464
2_B06	54	2	482.25	149.315
2_B07			493	224.477
2_B08	178	0	509.25	187.976
2_B09	603	0	435.75	156.753
2_B10	768	0	573.5	171.413
2_B11	603	0	384.75	131.832
2_B12	172	0	866	308.159
2_C01	189	0	433.5	155.804
2_C02	175	0	670.25	225.691
2_C03	206	0	322	126.62
2_C04	189	2	252	83.3827
2_C05	768	0	542.75	203.1
2_C06	594	0	513.75	148.924
2_C07	167	2	383.25	138.425
2_C08	172	0	583	189.872
2_C09	600	0	230	49.4436
2_C10	178	0	417.5	153.085
2_C11	172	0	710.25	248.861
2_C12	302	0	511.75	157.828
2_D01	597	2	989.25	501.954
2_D02	597	2	698	334.589
2_D03	591	0	410.75	197.198
2_D04	607	0	346.25	151.432
2_D05	688	2	276.5	67.4759
2_D06	226	2	192	113.264
2_D07			407.75	130.995
2_D08	302	0	564.5	242.028
2_D09	764	0	515	250.537
2_D10	687	2	387.25	141.7
2_D11	178	0	489.5	163.506
2_D12	603	0	382.25	157.172
2_E01	595	2	465.75	122.935
2_E02	190	2	282	123.356
2_E03	603	0	353	125.488
2_E04	67	0	575.25	156.602
2_E05			158.25	12.9711
2_E06	601	0	876.25	341.654
2_E07	764	0	390.5	159.586
2_E08	206	0	251.5	102.426
2_E09	302	0	494.75	119.909
2_E10	301	0	731.25	222.473
2_E11	175	0	582.25	208.687
2_E12	175	0	743	351.969
2_F01			428	78.8966
2_F02	768	0	193.5	28.3137
2_F03	591	0	400.75	193.172
2_F04	206	0	311	107.713
2_F05			398.5	128.972
2_F06	591	0	422	159.944
2_F07	184	0	530	265.163
2_F08	178	0	517.25	203.695
2_F09			198	97.9217
2_F10	178	0	469.75	229.09
2_F11	564	0	263	126.925
2_F12	595	2	433.5	205.949
2_G01	596	2	811.5	419.19
2_G02	564	0	274	71.3816
2_G03	768	0	311.5	86.1878
2_G04	175	0	1035.25	757.316
2_G05	178	2	481.25	120.812
2_G06	564	0	302.25	57.6447
2_G07	178	0	458.75	50.9207
2_G08	768	0	525.25	90.6104
2_G09	171	0	430	148.766
2_G10	603	0	664	166.303
2_G11	770	0	325.75	120.878
2_G12	187	0	280	64.9769
2_H01	603	0	372.25	104.296
2_H02	206	0	313.25	99.6306
2_H03	763	0	417.75	162.775
2_H04	176	0	829.75	399.925
2_H05	603	0	412	153.746
2_H06	596	2	644.75	256.499
2_H07	596	2	147.5	5.9161
2_H08	171	0	720.75	344.164
2_H09	592	0	310.75	63.5577
2_H10	189	0	428.25	158.287
2_H11			367.75	195.425
2_H12	597	0	560.5	235.546
