# Supplementary material for: A ‘resource allocator’ for transcription based on a highly fragmented T7 RNA polymerase
Source: Mol Syst Biol. 2014 Jul 30;10(7):742. doi: 10.15252/msb.20145299 (PMC4299498; doi:10.15252/msb.20145299)
Supplement: Supplementary file 4 — Source Data for Figure 3E [file msb0010-0742-sd4.xlsx]

## Sheet: Figure 3E
Activities of all σ fragments with all promoters
σ fragment	Promoter	Activity	SD			σ fragment:	The σ fragment used. (-) indicates that no σ fragment was used and promoter background activity is being measured
(-)	PT7	6.9	0.7937			Promoter:	The promoter used
T7	PT7	6325.87	776.516			Activity:	The mean promoter activity from three assays
T3	PT7	53.2333	6.4825			SD:	The standard deviation of promoter activity from three assays
K1FR	PT7	259.533	24.1529
CGG	PT7	23.1667	2.3692				Note: All inductions were done with 100 µM IPTG.
(-)	PT3	3.1	0.9165
T7	PT3	9.2333	1.0504
T3	PT3	2043.2	178.604
K1FR	PT3	43.2	5.4781
CGG	PT3	106.867	17.2123
(-)	PK1FR	5	0.781
T7	PK1FR	19.0333	1.0017
T3	PK1FR	6.6667	0.8737
K1FR	PK1FR	2448.2	202.694
CGG	PK1FR	16.7	2.2913
(-)	PCGG	3	0.5292
T7	PCGG	3.3667	0.6429
T3	PCGG	3.6333	0.5508
K1FR	PCGG	11.5333	2.1079
CGG	PCGG	3710.2	233.002
Fold inductions of all σ fragments with all promoters
σ fragment	Promoter	Fold induction	SD			σ fragment:	The σ fragment used. (-) indicates that no σ fragment was used and promoter background activity is being measured
T7	PT7	989.06	77.407			Promoter:	The promoter used
T3	PT7	8.3111	0.2124			Fold induction:	The mean fold induction from three assays
K1FR	PT7	40.6065	1.4383			SD:	The standard deviation of fold induction from three assays
CGG	PT7	3.6213	0.0267
T7	PT3	3.4928	0.8707				Note: All inductions were done with 100 µM IPTG
T3	PT3	771.151	171.337
K1FR	PT3	16.3748	4.4105
CGG	PT3	40.6017	12.1735
T7	PK1FR	4.2626	0.6248
T3	PK1FR	1.4812	0.175
K1FR	PK1FR	544.686	42.8209
CGG	PK1FR	3.6974	0.2203
T7	PCGG	1.2665	0.2689
T3	PCGG	1.3645	0.2223
K1FR	PCGG	4.3141	0.6734
CGG	PCGG	1390.63	31.7533
