# Supplementary material for: A ‘resource allocator’ for transcription based on a highly fragmented T7 RNA polymerase
Source: Mol Syst Biol. 2014 Jul 30;10(7):742. doi: 10.15252/msb.20145299 (PMC4299498; doi:10.15252/msb.20145299)
Supplement: Supplementary file 5 — Source Data for Figure 4 [file msb0010-0742-sd5.xlsx]

## Sheet: Figure 4
σ fragment competition
IPTG	PTac	T3high	K1Fhigh	T3low	K1Flow	Sumhigh	Sumlow	pTac-SD	T3high-SD	K1Fhigh-SD	T3low-SD	K1Flow-SD	Sumhigh-SD	Sumlow-SD
0	130.9	414.9	1295.9	161.9	458.567	1710.8	620.467	16.3851	24.8429	155.02	10.1425	14.5225	166.721	23.8162
2	432.7	588.367	934.7	232.367	335.033	1523.07	567.4	22.6232	50.2249	22.3564	18.9985	8.3692	67.708	15.4156
4	897.267	760.267	736.933	286.933	261.933	1497.2	548.867	126.804	50.2707	6.1436	20.6457	7.8386	44.1864	14.9791
6.3	1467.47	910.133	556.133	335.8	203.8	1466.27	539.6	175.217	73.6622	20.8548	22.8186	5.5218	71.6247	19.062
7.4	1651.5	963.167	501.5	360.5	186.167	1464.67	546.667	122.948	58.0598	18.6952	15.1	5.5085	59.3344	19.884
8.6	2109.73	1038.73	448.067	381.733	164.067	1486.8	545.8	184.045	64.9662	42.312	22.0749	4.4613	86.09	23.0885
10	2633.7	1096.37	391.033	399.033	146.7	1487.4	545.733	175.122	60.2376	22.8968	20.1907	3.9281	50.8067	20.6362
13	3788.53	1176.87	297.867	431.867	115.2	1474.73	547.067	137.669	64.537	19.2022	23.726	5.1565	67.1602	19.8165
16	5368	1242.67	232.667	448	91	1475.33	539	367.255	63.6663	17.5756	18.6405	3.7643	69.3946	18.0078
20	8034.8	1310.47	180.133	461.8	71.3	1490.6	533.1	442.584	67.6222	12.1187	14.8098	2.2716	74.8126	14.0787
25	11719.2	1386.23	135.233	485.233	55.5333	1521.47	540.767	484.615	78.6662	9.8114	19.6841	1.159	85.1249	19.9963
32	16359.6	1474.63	99.6333	515.967	41.8	1574.27	557.767	508.878	79.4275	8.5512	22.3969	0.3606	86.8372	22.5025
	IPTG:		The concentration of IPTG used for induction, in µM
	PTac:		The mean promoter activity of a PTac expression system identical to that used to drive the T3 σ fragment
	T3high:		The mean promoter activity of the PT3 promoter with the high resource allocator
	K1Fhigh:		The mean promoter activity of the PK1F promoter with the high resource allocator
	T3low:		The mean promoter activity of the PT3 promoter with the low resource allocator
	K1Flow:		The mean promoter activity of the PK1F promoter with the low resource allocator
	Sumhigh:		The mean sum of PT3 and PK1F promoter activities with the high resource allocator
	Sumlow:		The mean sum of PT3 and PK1F promoter activities with the low resource allocator
	pTac-SD:		The standard deviation of promoter activity of a pTac expression system identical to that used to drive the T3 σ fragment
	T3high-SD:		The standard deviation of promoter activity of the PT3 promoter with the high resource allocator
	K1Fhigh-SD:		The standard deviation of promoter activity of the PK1F promoter with the high resource allocator
	T3low-SD:		The standard deviation of promoter activity of the PT3 promoter with the low resource allocator
	K1Flow-SD:		The standard deviation of promoter activity of the PK1F promoter with the low resource allocator
	Sumhigh-SD:		The standard deviation of the sum of PT3 and PK1F promoter activities with the high resource allocator
	Sumlow-SD:		The standard deviation of the sum of PT3 and PK1F promoter activities with the low resource allocator
			Note: All data is from three assays
Normalized σ fragment competition
IPTG	PTac	T3high	K1Fhigh	T3low	K1Flow	Sumhigh	Sumlow	pTac-SD	T3high-SD	K1Fhigh-SD	T3low-SD	K1Flow-SD	Sumhigh-SD	Sumlow-SD
0	130.9	0.302134	0.758293	0.315844	0.675579	1.06043	0.991423	16.3851	0.01957	0.03581	0.021285	0.056224	0.035915	0.068427
2	432.7	0.42848	0.549709	0.452978	0.495262	0.978189	0.94824	22.6232	0.038524	0.034822	0.032848	0.064953	0.009212	0.063419
4	897.267	0.553645	0.434088	0.559247	0.387337	0.987732	0.946584	126.804	0.03931	0.038975	0.031675	0.052817	0.026038	0.046879
6.3	1467.47	0.662814	0.328066	0.654975	0.30126	0.99088	0.956234	175.217	0.056837	0.037949	0.044951	0.039737	0.048321	0.059093
7.4	1651.5	0.701388	0.295764	0.703472	0.275018	0.997151	0.97849	122.948	0.045715	0.033313	0.039586	0.033719	0.039601	0.067235
8.6	2109.73	0.756422	0.264519	0.74495	0.242562	1.02094	0.987511	184.045	0.051009	0.040275	0.052053	0.032237	0.058337	0.072236
10	2633.7	0.798371	0.230977	0.778704	0.216886	1.02935	0.99559	175.122	0.047788	0.031763	0.049829	0.028843	0.035511	0.068338
13	3788.53	0.856987	0.175925	0.842736	0.170349	1.03291	1.01309	137.669	0.051099	0.024448	0.055907	0.024096	0.049067	0.064706
16	5368	0.904894	0.13736	0.874146	0.134672	1.04225	1.00882	367.255	0.050791	0.019364	0.047133	0.019949	0.049679	0.058721
20	8034.8	0.954266	0.106207	0.900988	0.105448	1.06047	1.00643	442.584	0.053889	0.013124	0.039772	0.014583	0.054211	0.048766
25	11719.2	1.00946	0.079695	0.946805	0.08206	1.08915	1.02887	484.615	0.062211	0.009684	0.050558	0.010286	0.062559	0.056802
32	16359.6	1.07382	0.058634	1.00671	0.061715	1.13245	1.06842	508.878	0.063075	0.006749	0.054181	0.006985	0.064852	0.057712
	IPTG:		The concentration of IPTG used for induction, in µM
	PTac:		The mean promoter activity of a pTac expression system identical to that used to drive the T3 σ fragment in the competition system
	T3high:		The mean normalized promoter activity of the PT3 promoter with the high resource allocator
	K1Fhigh:		The mean normalized promoter activity of the PK1F promoter with the high resource allocator
	T3low:		The mean normalized promoter activity of the PT3 promoter with the low resource allocator
	K1Flow:		The mean normalized promoter activity of the PK1F promoter with the low resource allocator
	Sumhigh:		The mean sum of PT3 and PK1F normalized promoter activities with the high resource allocator
	Sumlow:		The mean sum of PT3 and PK1F normalized promoter activities with the low resource allocator
	pTac-SD:		The standard deviation of promoter activity of a pTac expression system identical to that used to drive the T3 σ fragment
	T3high-SD:		The standard deviation of normalized promoter activity of the PT3 promoter with the high resource allocator
	K1Fhigh-SD:		The standard deviation of normalized promoter activity of the PK1F promoter with the high resource allocator
	T3low-SD:		The standard deviation of normalized promoter activity of the PT3 promoter with the low resource allocator
	K1Flow-SD:		The standard deviation of normalized promoter activity of the PK1F promoter with the low resource allocator
	Sumhigh-SD:		The standard deviation of the sum of PT3 and PK1F normalized promoter activities with the high resource allocator
	Sumlow-SD:		The standard deviation of the sum of PT3 and PK1F normalized promoter activities with the low resource allocator
			Note: All data is from three assays
